# Supplementary material for: U6 snRNA Pseudogenes: Markers of Retrotransposition Dynamics in Mammals
Source: Mol Biol Evol. 2015 Mar 11;32(7):1815–32. doi: 10.1093/molbev/msv062 (PMC4476161; doi:10.1093/molbev/msv062)
Supplement: Supplementary Data [file supp_msv062_Supplemental_Table_2_Doucet_et_al.xlsx]

## Sheet: Supplemental Table2
	Xenopus	Chicken	Turkey	Zebra finch	Lizard	Platypus	Tasmanian devil	Wallabi	Opossum	Sloth	Armadillo	Tenrec	Elephant	Hyrax	Hedgehog	Shrew	Microbat	Megabat	Horse	Cat	Dog	Panda	Ferret	Dolphin	Pig	Cow	Sheep	Alpaca	Mouse lemur	Bushbaby	Tarsier	Marmoset	Macaque	Olive baboon	Vervet-AGM	Orangutan	Gorilla	Chimpanzee	Human	Gibbon	Tree shrew	Pika	Rabbit	Guinea Pig	Kangaroo rat	Mouse	Rat	Squirrel
Xenopus	1	1	1	1	7.29526e-07	0.000304737	1	0.166667	0.0509491	0.026418	4.33163e-07	0.00020656	0.0162539	0.0984848	0.000391845	3.10313e-05	3.4915e-07	0.047619	0.0175281	1.69576e-08	2.36981e-09	0.00581028	9.02715e-10	0.00276929	0.00072191	0.000106722	1.90386e-06	5.6045e-05	6.6403e-06	3.37695e-06	0.00404008	1.92531e-05	7.31788e-06	6.01848e-05	0.00124141	0.00869565	0.0174101	0.0112669	0.00104484	4.76786e-05	0.00283289	2.54369e-05	1.1269e-05	0.000208534	0.00249636	1.25183e-06	1.09899e-07	0.000222816
Chicken	1	1	1	1	6.71163e-06	0.00132053	1	0.428571	0.118881	0.0909091	6.30678e-06	0.00132331	0.0325077	0.124242	0.00190261	0.000231277	5.06268e-06	0.142857	0.0497233	4.81595e-07	9.95319e-08	0.0170519	4.59482e-08	0.0103132	0.0015882	0.000774493	2.25535e-05	0.000328263	5.12251e-05	3.51765e-05	0.00549451	0.000150628	5.54068e-05	0.000190585	0.00161722	0.0480896	0.0287973	0.0370696	0.00154284	0.000151976	0.00578038	0.000227596	9.71954e-05	0.00137177	0.00738209	1.58566e-05	2.25293e-06	0.0012219
Turkey	1	1	1	1	0.0238095	0.166667	1	1	0.5	0.555556	0.0514286	0.151515	0.375	1	0.178082	0.125	0.0357143	0.4	0.5	0.0214286	0.0144231	0.461538	0.0118812	0.25	0.15	0.130081	0.06	0.108108	0.08	0.0661157	0.230769	0.100775	0.0612245	0.0943396	0.322581	0.333333	0.6	0.32	0.324324	0.0851064	0.328358	0.121622	0.0895522	0.145455	0.368421	0.0540541	0.0330579	0.133333
Zebra finch	1	1	1	1	0.00110742	0.0306122	1	0.466667	0.545455	0.288889	0.00292208	0.049299	0.227941	0.666667	0.0662718	0.0169753	0.00158028	0.4	0.26087	0.000533808	0.000242114	0.162393	0.000164364	0.0681818	0.0768293	0.0178337	0.00397351	0.0227596	0.00784314	0.00487739	0.0659341	0.0108527	0.00489796	0.0104822	0.0504032	0.242424	0.171429	0.215385	0.0512091	0.00886525	0.111062	0.0162162	0.00862355	0.0701299	0.0684211	0.00326501	0.00122436	0.0215054
Lizard	7.29526e-07	6.71163e-06	0.0238095	0.00110742	1	5.02714e-12	3.06401e-05	0.00102688	0.000581272	1.07433e-05	1.65312e-19	1.94373e-20	1.27753e-06	1.22642e-05	1.0196e-19	5.53542e-13	4.84757e-17	0.037961	3.08078e-05	3.1375e-07	1.39702e-08	5.25024e-12	1.13972e-12	4.62522e-13	1.05869e-05	1.43496e-09	6.5374e-10	5.02837e-16	1.19637e-18	4.78199e-15	2.72936e-05	2.33658e-11	2.56222e-05	6.22546e-06	0.00156795	0.00219596	2.17175e-05	0.001713	0.000513108	0.00233289	1.07885e-11	6.05397e-13	3.14118e-05	1.85772e-06	3.70591e-07	1.09571e-09	0.0045056	1.38033e-05
Platypus	0.000304737	0.00132053	0.166667	0.0306122	5.02714e-12	1	0.000126974	0.138655	0.0293476	0.00941017	0.000121052	1.02807e-18	0.100715	1.80237e-05	2.77576e-18	2.70684e-05	2.32654e-28	3.20128e-05	0.00210291	4.56087e-40	1.69621e-43	2.05188e-10	9.02533e-55	3.57782e-08	2.16028e-05	1.55918e-08	3.54004e-05	3.75054e-15	1.73644e-17	8.48266e-20	0.000390679	2.30804e-18	1.11528e-13	3.27872e-16	3.14347e-09	2.71339e-06	6.67619e-05	2.55946e-06	2.25563e-08	3.50186e-15	9.38785e-10	1.38818e-06	4.0002e-18	4.53832e-05	0.0180858	0.000431277	5.82313e-24	1.87104e-11
Tasmanian devil	1	1	1	1	3.06401e-05	0.000126974	1	0.285714	0.125874	0.048951	1.3969e-06	0.000316698	0.0162539	0.203283	0.000734697	0.000121534	8.68511e-06	0.206349	0.0797507	9.17034e-06	7.44909e-07	0.00833649	4.91872e-07	0.00210084	0.00505337	0.00041164	2.70269e-05	0.000149453	1.77075e-05	2.7297e-05	0.00711054	0.000336364	0.000247762	0.00110339	0.0196931	0.11357	0.0656879	0.091474	0.0164972	0.00159425	0.0124313	6.40422e-05	0.000440901	0.00278764	0.00285298	2.21679e-05	1.08251e-05	0.00590823
Wallabi	0.166667	0.428571	1	0.466667	0.00102688	0.138655	0.285714	1	1	0.757576	0.0207677	0.0107993	0.659443	0.509091	0.0192171	0.111848	0.000215525	0.228571	0.841739	1.92103e-05	8.95234e-06	0.0975538	1.03675e-06	0.155882	0.342371	0.152478	0.0499663	0.00832695	0.00431999	0.00381804	0.261538	0.0136845	0.00303999	0.00590814	0.148999	0.464427	0.623941	0.454164	0.211325	0.00853235	0.270337	0.0703974	0.00789149	0.320188	0.278469	0.0561269	0.000871228	0.0326246
Opossum	0.0509491	0.118881	0.5	0.545455	0.000581272	0.0293476	0.125874	1	1	0.61991	0.00164387	8.17964e-05	0.76267	0.114948	0.000254724	0.027182	6.75326e-07	0.0545455	1	1.44799e-07	1.79113e-08	0.0073904	9.38655e-11	0.0200294	0.344801	0.105895	0.0293144	9.26974e-05	1.89319e-05	0.000168417	0.201075	0.0011501	0.00285451	0.00131962	0.114099	0.413693	0.583768	0.522168	0.201428	0.00285019	0.0858406	0.0159604	0.00208694	0.371264	0.266655	0.0313165	9.02382e-05	0.016652
Sloth	0.026418	0.0909091	0.555556	0.288889	1.07433e-05	0.00941017	0.048951	0.757576	0.61991	1	0.0475583	0.0314778	0.583524	0.471639	0.0475933	0.428617	0.000410184	0.0343434	0.669193	2.47386e-07	4.55774e-07	0.286056	2.19694e-09	0.604902	0.5747	0.570403	0.0965402	0.0169563	0.00547327	0.0258812	0.809955	0.0424261	0.0277995	0.0104408	0.115167	0.231438	0.812709	0.195402	0.193624	0.00395114	0.682355	0.376854	0.0106577	0.52328	0.592261	0.0462393	0.000240337	0.0895618
Armadillo	4.33163e-07	6.30678e-06	0.0514286	0.00292208	1.65312e-19	0.000121052	1.3969e-06	0.0207677	0.00164387	0.0475583	1	1.10714e-19	0.0141348	0.000366001	5.16861e-20	0.0321867	2.04838e-34	2.72057e-06	0.000105341	5.35673e-85	5.0749e-90	4.56682e-08	7.65432e-120	8.68411e-07	1.69589e-05	2.18252e-10	0.000521735	4.24351e-12	9.77106e-16	3.14429e-23	0.0443423	1.04505e-24	5.37246e-14	1.72495e-19	3.21634e-11	3.67647e-08	0.000120795	6.87828e-09	2.89372e-10	1.33786e-20	1.65217e-11	0.00331446	9.59266e-30	5.22174e-06	0.117385	0.000464637	3.76745e-48	2.54032e-11
Tenrec	0.00020656	0.00132331	0.151515	0.049299	1.94373e-20	1.02807e-18	0.000316698	0.0107993	8.17964e-05	0.0314778	1.10714e-19	1	3.21188e-06	0.110669	0.961674	3.46331e-09	0.00207511	0.000179294	9.58262e-07	6.77041e-39	8.36267e-32	0.415113	7.66571e-45	0.0258654	8.10521e-08	2.03061e-08	6.42033e-17	0.855051	0.624368	0.0275528	0.0136774	0.000317964	8.85818e-07	2.00704e-07	7.09033e-08	5.66797e-07	0.0002286	3.87142e-08	2.90915e-08	6.61205e-12	0.000484212	4.82979e-07	1.33119e-12	1.11684e-09	1.37424e-05	1.2337e-21	9.36198e-26	9.37425e-05
Elephant	0.0162539	0.0325077	0.375	0.227941	1.27753e-06	0.100715	0.0162539	0.659443	0.76267	0.583524	0.0141348	3.21188e-06	1	0.0267028	8.15064e-06	0.0844464	8.25719e-10	0.00283798	0.660464	7.88119e-14	1.53745e-14	0.00263986	5.54161e-19	0.0228451	0.164911	0.0339592	0.0237882	6.62254e-06	1.07809e-06	5.13863e-06	0.139857	1.6022e-05	8.29886e-05	9.81732e-06	0.00553048	0.0424582	0.274481	0.0483725	0.014471	1.03978e-05	0.0242403	0.0351783	8.0129e-06	0.179806	0.673132	0.0250173	2.69961e-08	0.000649055
Hyrax	0.0984848	0.124242	1	0.666667	1.22642e-05	1.80237e-05	0.203283	0.509091	0.114948	0.471639	0.000366001	0.110669	0.0267028	1	0.160582	0.018107	0.0298794	0.290909	0.137725	4.42589e-05	0.000178597	0.636409	8.37015e-06	0.316382	0.128513	0.243206	0.00536218	0.0818127	0.0328028	0.165569	0.475847	0.477119	0.153628	0.202343	0.242688	0.236674	0.555993	0.170229	0.228762	0.0414993	0.683066	0.0253721	0.0870956	0.0866363	0.0459996	0.00169432	0.00239532	0.517862
Hedgehog	0.000391845	0.00190261	0.178082	0.0662718	1.0196e-19	2.77576e-18	0.000734697	0.0192171	0.000254724	0.0475933	5.16861e-20	0.961674	8.15064e-06	0.160582	1	9.36236e-09	0.00120201	0.000167579	4.16554e-06	2.984e-40	2.32357e-33	0.657112	2.317e-47	0.0552318	4.9987e-07	1.2152e-07	1.98126e-16	0.756723	0.433857	0.0434534	0.0283978	0.000931776	2.67285e-06	6.18213e-07	3.01852e-07	2.16043e-06	0.000748338	1.90702e-07	1.88026e-07	2.24112e-11	0.00246013	1.3014e-06	4.22738e-12	7.82741e-09	4.28699e-05	2.33725e-21	6.5436e-26	0.000284788
Shrew	3.10313e-05	0.000231277	0.125	0.0169753	5.53542e-13	2.70684e-05	0.000121534	0.111848	0.027182	0.428617	0.0321867	3.46331e-09	0.0844464	0.018107	9.36236e-09	1	3.77059e-16	0.000103395	0.0227381	2.65593e-43	6.63657e-42	0.0010906	6.87349e-59	0.00788461	0.046263	0.0154866	0.070182	3.84763e-06	5.78465e-08	1.16574e-08	0.59815	7.85926e-09	2.44192e-06	2.9122e-09	1.26407e-05	0.000191709	0.0541776	9.67853e-05	0.000101144	6.03325e-11	0.00145628	0.855536	2.97322e-12	0.0358206	0.519583	0.00371863	3.57491e-22	2.09957e-05
Microbat	3.4915e-07	5.06268e-06	0.0357143	0.00158028	4.84757e-17	2.32654e-28	8.68511e-06	0.000215525	6.75326e-07	0.000410184	2.04838e-34	0.00207511	8.25719e-10	0.0298794	0.00120201	3.77059e-16	1	0.00353187	4.33065e-09	2.45147e-38	3.32945e-29	0.00198533	2.55893e-45	1.16923e-06	6.05892e-10	1.07131e-12	1.27206e-24	0.0380716	0.0103399	0.037679	0.00162955	0.00134793	0.000137253	9.75942e-05	6.51129e-07	5.84686e-07	6.86441e-06	1.46365e-08	3.51902e-08	1.09243e-08	4.37427e-08	9.52814e-13	5.50102e-11	6.22377e-13	8.67998e-09	1.27721e-30	2.75863e-24	0.00274798
Megabat	0.047619	0.142857	0.4	0.4	0.037961	3.20128e-05	0.206349	0.228571	0.0545455	0.0343434	2.72057e-06	0.000179294	0.00283798	0.290909	0.000167579	0.000103395	0.00353187	1	0.047668	0.166981	0.105466	0.00273673	0.0727809	0.000152788	0.0321692	0.00650756	0.00200945	0.000251669	8.53752e-05	0.00365101	0.0164835	0.0212559	0.044584	0.190898	0.380606	0.393939	0.076454	0.439121	0.252949	0.500213	0.0036809	0.000199516	0.240104	0.0187121	0.00205058	0.0015587	0.191728	0.232454
Horse	0.0175281	0.0497233	0.5	0.26087	3.08078e-05	0.00210291	0.0797507	0.841739	1	0.669193	0.000105341	9.58262e-07	0.660464	0.137725	4.16554e-06	0.0227381	4.33065e-09	0.047668	1	1.58815e-12	4.25546e-13	0.00451145	6.11132e-18	0.00868737	0.653287	0.202125	0.0386443	3.77376e-06	2.06501e-07	1.94542e-05	0.37757	0.000382752	0.0033446	0.000852784	0.137505	0.444021	0.805483	0.528484	0.29155	0.000922594	0.0881684	0.0117343	0.000856027	0.686269	0.379375	0.0194857	1.47725e-06	0.0191628
Cat	1.69576e-08	4.81595e-07	0.0214286	0.000533808	3.1375e-07	4.56087e-40	9.17034e-06	1.92103e-05	1.44799e-07	2.47386e-07	5.35673e-85	6.77041e-39	7.88119e-14	4.42589e-05	2.984e-40	2.65593e-43	2.45147e-38	0.166981	1.58815e-12	1	0.00456951	7.05221e-17	0.0234553	2.60053e-22	2.41606e-17	2.42409e-40	1.83724e-55	1.74605e-24	1.68125e-32	2.42643e-42	6.4887e-08	1.56973e-33	3.29036e-11	2.79593e-09	2.80541e-07	4.90844e-07	2.76665e-10	1.1745e-08	2.31404e-10	0.000146587	3.65703e-30	9.04214e-40	1.74362e-15	2.76959e-23	4.80287e-15	2.55485e-58	4.72024e-08	6.07657e-08
Dog	2.36981e-09	9.95319e-08	0.0144231	0.000242114	1.39702e-08	1.69621e-43	7.44909e-07	8.95234e-06	1.79113e-08	4.55774e-07	5.0749e-90	8.36267e-32	1.53745e-14	0.000178597	2.32357e-33	6.63657e-42	3.32945e-29	0.105466	4.25546e-13	0.00456951	1	4.45149e-14	5.9831e-05	4.91442e-20	4.89528e-17	1.1524e-38	3.92981e-58	6.60275e-19	1.65712e-25	2.30859e-34	4.34368e-07	3.64555e-27	3.6057e-08	2.16911e-06	6.50527e-07	1.94716e-07	7.35961e-10	3.08683e-09	4.59252e-10	0.00107451	1.25859e-27	3.64173e-37	1.53538e-12	2.33011e-23	4.52663e-15	1.47833e-63	1.77191e-07	5.87733e-06
Panda	0.00581028	0.0170519	0.461538	0.162393	5.25024e-12	2.05188e-10	0.00833649	0.0975538	0.0073904	0.286056	4.56682e-08	0.415113	0.00263986	0.636409	0.657112	0.0010906	0.00198533	0.00273673	0.00451145	7.05221e-17	4.45149e-14	1	1.30794e-19	0.519997	0.00341761	0.0104772	1.66149e-06	0.255751	0.086397	0.104042	0.259781	0.0724857	0.0024213	0.00169341	0.00149629	0.00246957	0.0802702	0.000882441	0.00166597	8.97086e-06	0.373883	0.00670926	5.19703e-05	0.000860395	0.00724863	1.27447e-08	1.2187e-10	0.0333568
Ferret	9.02715e-10	4.59482e-08	0.0118812	0.000164364	1.13972e-12	9.02533e-55	4.91872e-07	1.03675e-06	9.38655e-11	2.19694e-09	7.65432e-120	7.66571e-45	5.54161e-19	8.37015e-06	2.317e-47	6.87349e-59	2.55893e-45	0.0727809	6.11132e-18	0.0234553	5.9831e-05	1.30794e-19	1	2.31693e-27	4.01181e-25	3.00134e-58	4.49245e-82	4.84125e-27	2.29041e-36	6.29387e-54	1.76075e-10	3.93549e-45	1.66667e-15	1.52686e-12	4.1325e-11	1.54067e-10	5.06967e-14	4.12971e-13	9.56504e-16	9.43456e-08	5.41858e-40	3.20643e-53	4.3042e-25	6.21158e-34	1.50538e-20	5.8072e-87	2.12264e-18	2.39176e-10
Dolphin	0.00276929	0.0103132	0.25	0.0681818	4.62522e-13	3.57782e-08	0.00210084	0.155882	0.0200294	0.604902	8.68411e-07	0.0258654	0.0228451	0.316382	0.0552318	0.00788461	1.16923e-06	0.000152788	0.00868737	2.60053e-22	4.91442e-20	0.519997	2.31693e-27	1	0.00507309	0.0105928	5.25815e-06	0.023744	0.00437763	0.0021487	0.244252	0.00185472	0.000116144	2.56487e-05	0.000236954	0.000766889	0.063982	0.000347131	0.000515862	1.40901e-07	0.30586	0.0264654	6.93643e-07	0.00180302	0.0560135	6.12686e-08	1.45367e-13	0.00231033
Pig	0.00072191	0.0015882	0.15	0.0768293	1.05869e-05	2.16028e-05	0.00505337	0.342371	0.344801	0.5747	1.69589e-05	8.10521e-08	0.164911	0.128513	4.9987e-07	0.046263	6.05892e-10	0.0321692	0.653287	2.41606e-17	4.89528e-17	0.00341761	4.01181e-25	0.00507309	1	0.670855	0.166504	3.6536e-06	8.11119e-08	2.4677e-05	0.717639	0.000746686	0.0222168	0.00182233	0.194951	0.352097	0.821697	0.318413	0.430779	0.00109631	0.0692846	0.0357794	0.00141826	1	0.278659	0.0319806	2.34895e-07	0.0492979
Cow	0.000106722	0.000774493	0.130081	0.0178337	1.43496e-09	1.55918e-08	0.00041164	0.152478	0.105895	0.570403	2.18252e-10	2.03061e-08	0.0339592	0.243206	1.2152e-07	0.0154866	1.07131e-12	0.00650756	0.202125	2.42409e-40	1.1524e-38	0.0104772	3.00134e-58	0.0105928	0.670855	1	0.00160632	1.04001e-05	5.77814e-08	5.23212e-06	0.940439	0.000321974	0.0101918	0.000226345	0.0338825	0.073493	0.735579	0.0437234	0.108367	5.4348e-06	0.134115	0.0342533	2.80533e-06	0.436645	0.124901	4.83647e-06	1.72738e-17	0.0423987
Sheep	1.90386e-06	2.25535e-05	0.06	0.00397351	6.5374e-10	3.54004e-05	2.70269e-05	0.0499663	0.0293144	0.0965402	0.000521735	6.42033e-17	0.0237882	0.00536218	1.98126e-16	0.070182	1.27206e-24	0.00200945	0.0386443	1.83724e-55	3.92981e-58	1.66149e-06	4.49245e-82	5.25815e-06	0.166504	0.00160632	1	1.14368e-10	4.11936e-14	2.37443e-15	0.345228	9.55157e-14	3.10763e-06	8.30397e-10	0.000140174	0.00178641	0.0415152	0.000894328	0.000867784	4.73992e-10	1.36686e-06	0.0159989	2.97333e-14	0.155282	0.142753	0.466541	3.79236e-26	1.79422e-05
Alpaca	5.6045e-05	0.000328263	0.108108	0.0227596	5.02837e-16	3.75054e-15	0.000149453	0.00832695	9.26974e-05	0.0169563	4.24351e-12	0.855051	6.62254e-06	0.0818127	0.756723	3.84763e-06	0.0380716	0.000251669	3.77376e-06	1.74605e-24	6.60275e-19	0.255751	4.84125e-27	0.023744	3.6536e-06	1.04001e-05	1.14368e-10	1	1	0.203568	0.0431516	0.00690755	9.02071e-05	2.06137e-05	2.15299e-06	2.29704e-06	0.000606355	2.77665e-07	1.5914e-06	8.53104e-09	0.00240494	9.90813e-05	2.15715e-08	2.82584e-07	7.05852e-05	6.10862e-14	5.05901e-16	0.000923571
Mouse lemur	6.6403e-06	5.12251e-05	0.08	0.00784314	1.19637e-18	1.73644e-17	1.77075e-05	0.00431999	1.89319e-05	0.00547327	9.77106e-16	0.624368	1.07809e-06	0.0328028	0.433857	5.78465e-08	0.0103399	8.53752e-05	2.06501e-07	1.68125e-32	1.65712e-25	0.086397	2.29041e-36	0.00437763	8.11119e-08	5.77814e-08	4.11936e-14	1	1	0.0509936	0.0146758	0.000318196	3.53024e-06	3.15612e-07	3.30635e-08	1.16912e-07	5.48782e-05	6.50805e-09	1.71518e-08	2.90971e-11	8.83894e-05	4.35992e-06	1.61197e-11	2.12922e-09	1.08248e-05	3.1361e-18	1.52224e-21	4.27517e-05
Bushbaby	3.37695e-06	3.51765e-05	0.0661157	0.00487739	4.78199e-15	8.48266e-20	2.7297e-05	0.00381804	0.000168417	0.0258812	3.14429e-23	0.0275528	5.13863e-06	0.165569	0.0434534	1.16574e-08	0.037679	0.00365101	1.94542e-05	2.42643e-42	2.30859e-34	0.104042	6.29387e-54	0.0021487	2.4677e-05	5.23212e-06	2.37443e-15	0.203568	0.0509936	1	0.109421	0.160938	0.0047128	0.000465127	7.2967e-05	7.62779e-05	0.00330101	8.51506e-06	3.92477e-05	7.24702e-08	0.00143124	3.24689e-06	1.1933e-08	3.85497e-07	4.75879e-05	1.02185e-20	7.12486e-23	0.0301983
Tarsier	0.00404008	0.00549451	0.230769	0.0659341	2.72936e-05	0.000390679	0.00711054	0.261538	0.201075	0.809955	0.0443423	0.0136774	0.139857	0.475847	0.0283978	0.59815	0.00162955	0.0164835	0.37757	6.4887e-08	4.34368e-07	0.259781	1.76075e-10	0.244252	0.717639	0.940439	0.345228	0.0431516	0.0146758	0.109421	1	0.180836	0.180667	0.0389182	0.148654	0.174395	0.761668	0.133125	0.271635	0.00913024	0.627347	0.750253	0.0319935	0.684766	0.428012	0.0774406	0.000633387	0.185069
Marmoset	1.92531e-05	0.000150628	0.100775	0.0108527	2.33658e-11	2.30804e-18	0.000336364	0.0136845	0.0011501	0.0424261	1.04505e-24	0.000317964	1.6022e-05	0.477119	0.000931776	7.85926e-09	0.00134793	0.0212559	0.000382752	1.56973e-33	3.64555e-27	0.0724857	3.93549e-45	0.00185472	0.000746686	0.000321974	9.55157e-14	0.00690755	0.000318196	0.160938	0.180836	1	0.148415	0.0752567	0.0135424	0.00606944	0.039021	0.00123343	0.006902	0.000147807	0.0116692	1.01996e-06	0.000351634	2.67945e-05	9.72354e-05	9.37462e-19	1.08214e-15	0.512795
Macaque	7.31788e-06	5.54068e-05	0.0612245	0.00489796	2.56222e-05	1.11528e-13	0.000247762	0.00303999	0.00285451	0.0277995	5.37246e-14	8.85818e-07	8.29886e-05	0.153628	2.67285e-06	2.44192e-06	0.000137253	0.044584	0.0033446	3.29036e-11	3.6057e-08	0.0024213	1.66667e-15	0.000116144	0.0222168	0.0101918	3.10763e-06	9.02071e-05	3.53024e-06	0.0047128	0.180667	0.148415	1	0.610402	0.260926	0.0625412	0.0513089	0.0250115	0.168598	0.144197	0.00232902	2.3068e-05	0.460526	0.00464041	0.00043727	1.86862e-08	0.00148141	0.705839
Olive baboon	6.01848e-05	0.000190585	0.0943396	0.0104822	6.22546e-06	3.27872e-16	0.00110339	0.00590814	0.00131962	0.0104408	1.72495e-19	2.00704e-07	9.81732e-06	0.202343	6.18213e-07	2.9122e-09	9.75942e-05	0.190898	0.000852784	2.79593e-09	2.16911e-06	0.00169341	1.52686e-12	2.56487e-05	0.00182233	0.000226345	8.30397e-10	2.06137e-05	3.15612e-07	0.000465127	0.0389182	0.0752567	0.610402	1	0.264912	0.0615496	0.0254006	0.0212991	0.0951914	0.342044	0.000427289	4.96687e-08	0.724432	0.000169742	2.53878e-05	2.28029e-12	0.00240918	0.890995
Vervet-AGM	0.00124141	0.00161722	0.322581	0.0504032	0.00156795	3.14347e-09	0.0196931	0.148999	0.114099	0.115167	3.21634e-11	7.09033e-08	0.00553048	0.242688	3.01852e-07	1.26407e-05	6.51129e-07	0.380606	0.137505	2.80541e-07	6.50527e-07	0.00149629	4.1325e-11	0.000236954	0.194951	0.0338825	0.000140174	2.15299e-06	3.30635e-08	7.2967e-05	0.148654	0.0135424	0.260926	0.264912	1	0.870966	0.342956	0.715427	0.968369	0.421743	0.00860325	2.73264e-05	0.529062	0.0867221	0.00489788	1.68839e-05	0.0180888	0.505076
Orangutan	0.00869565	0.0480896	0.333333	0.242424	0.00219596	2.71339e-06	0.11357	0.464427	0.413693	0.231438	3.67647e-08	5.66797e-07	0.0424582	0.236674	2.16043e-06	0.000191709	5.84686e-07	0.393939	0.444021	4.90844e-07	1.94716e-07	0.00246957	1.54067e-10	0.000766889	0.352097	0.073493	0.00178641	2.29704e-06	1.16912e-07	7.62779e-05	0.174395	0.00606944	0.0625412	0.0615496	0.870966	1	0.541829	1	0.918253	0.137506	0.0282985	0.000216201	0.130318	0.24267	0.0257396	0.000670552	0.00299427	0.195971
Gorilla	0.0174101	0.0287973	0.6	0.171429	2.17175e-05	6.67619e-05	0.0656879	0.623941	0.583768	0.812709	0.000120795	0.0002286	0.274481	0.555993	0.000748338	0.0541776	6.86441e-06	0.076454	0.805483	2.76665e-10	7.35961e-10	0.0802702	5.06967e-14	0.063982	0.821697	0.735579	0.0415152	0.000606355	5.48782e-05	0.00330101	0.761668	0.039021	0.0513089	0.0254006	0.342956	0.541829	1	0.493003	0.570259	0.00946498	0.583796	0.0537825	0.0256982	0.748101	0.323375	0.0086715	4.52058e-05	0.200103
Chimpanzee	0.0112669	0.0370696	0.32	0.215385	0.001713	2.55946e-06	0.091474	0.454164	0.522168	0.195402	6.87828e-09	3.87142e-08	0.0483725	0.170229	1.90702e-07	9.67853e-05	1.46365e-08	0.439121	0.528484	1.1745e-08	3.08683e-09	0.000882441	4.12971e-13	0.000347131	0.318413	0.0437234	0.000894328	2.77665e-07	6.50805e-09	8.51506e-06	0.133125	0.00123343	0.0250115	0.0212991	0.715427	1	0.493003	1	0.797902	0.062965	0.0131533	8.06168e-05	0.0431434	0.220386	0.0264738	0.000385006	0.000520625	0.0986478
Human	0.00104484	0.00154284	0.324324	0.0512091	0.000513108	2.25563e-08	0.0164972	0.211325	0.201428	0.193624	2.89372e-10	2.90915e-08	0.014471	0.228762	1.88026e-07	0.000101144	3.51902e-08	0.252949	0.29155	2.31404e-10	4.59252e-10	0.00166597	9.56504e-16	0.000515862	0.430779	0.108367	0.000867784	1.5914e-06	1.71518e-08	3.92477e-05	0.271635	0.006902	0.168598	0.0951914	0.968369	0.918253	0.570259	0.797902	1	0.138338	0.0185611	0.000146749	0.197161	0.256142	0.0174324	9.28649e-05	0.0010174	0.337483
Gibbon	4.76786e-05	0.000151976	0.0851064	0.00886525	0.00233289	3.50186e-15	0.00159425	0.00853235	0.00285019	0.00395114	1.33786e-20	6.61205e-12	1.03978e-05	0.0414993	2.24112e-11	6.03325e-11	1.09243e-08	0.500213	0.000922594	0.000146587	0.00107451	8.97086e-06	9.43456e-08	1.40901e-07	0.00109631	5.4348e-06	4.73992e-10	8.53104e-09	2.90971e-11	7.24702e-08	0.00913024	0.000147807	0.144197	0.342044	0.421743	0.137506	0.00946498	0.062965	0.138338	1	2.75478e-06	4.01835e-10	0.572189	0.00011265	1.02778e-05	1.5899e-11	0.476226	0.220687
Tree shrew	0.00283289	0.00578038	0.328358	0.111062	1.07885e-11	9.38785e-10	0.0124313	0.270337	0.0858406	0.682355	1.65217e-11	0.000484212	0.0242403	0.683066	0.00246013	0.00145628	4.37427e-08	0.0036809	0.0881684	3.65703e-30	1.25859e-27	0.373883	5.41858e-40	0.30586	0.0692846	0.134115	1.36686e-06	0.00240494	8.83894e-05	0.00143124	0.627347	0.0116692	0.00232902	0.000427289	0.00860325	0.0282985	0.583796	0.0131533	0.0185611	2.75478e-06	1	0.00691488	5.44541e-06	0.0218708	0.0552655	2.31793e-09	7.20009e-16	0.0451332
Pika	2.54369e-05	0.000227596	0.121622	0.0162162	6.05397e-13	1.38818e-06	6.40422e-05	0.0703974	0.0159604	0.376854	0.00331446	4.82979e-07	0.0351783	0.0253721	1.3014e-06	0.855536	9.52814e-13	0.000199516	0.0117343	9.04214e-40	3.64173e-37	0.00670926	3.20643e-53	0.0264654	0.0357794	0.0342533	0.0159989	9.90813e-05	4.35992e-06	3.24689e-06	0.750253	1.01996e-06	2.3068e-05	4.96687e-08	2.73264e-05	0.000216201	0.0537825	8.06168e-05	0.000146749	4.01835e-10	0.00691488	1	1.04427e-10	0.022135	0.277148	0.000254242	2.98187e-20	0.000111404
Rabbit	1.1269e-05	9.71954e-05	0.0895522	0.00862355	3.14118e-05	4.0002e-18	0.000440901	0.00789149	0.00208694	0.0106577	9.59266e-30	1.33119e-12	8.0129e-06	0.0870956	4.22738e-12	2.97322e-12	5.50102e-11	0.240104	0.000856027	1.74362e-15	1.53538e-12	5.19703e-05	4.3042e-25	6.93643e-07	0.00141826	2.80533e-06	2.97333e-14	2.15715e-08	1.61197e-11	1.1933e-08	0.0319935	0.000351634	0.460526	0.724432	0.529062	0.130318	0.0256982	0.0431434	0.197161	0.572189	5.44541e-06	1.04427e-10	1	5.45109e-05	1.68142e-05	1.03685e-17	0.000970062	0.643289
Guinea Pig	0.000208534	0.00137177	0.145455	0.0701299	1.85772e-06	4.53832e-05	0.00278764	0.320188	0.371264	0.52328	5.22174e-06	1.11684e-09	0.179806	0.0866363	7.82741e-09	0.0358206	6.22377e-13	0.0187121	0.686269	2.76959e-23	2.33011e-23	0.000860395	6.21158e-34	0.00180302	1	0.436645	0.155282	2.82584e-07	2.12922e-09	3.85497e-07	0.684766	2.67945e-05	0.00464041	0.000169742	0.0867221	0.24267	0.748101	0.220386	0.256142	0.00011265	0.0218708	0.022135	5.45109e-05	1	0.302309	0.0316545	4.54819e-10	0.0138414
Kangaroo rat	0.00249636	0.00738209	0.368421	0.0684211	3.70591e-07	0.0180858	0.00285298	0.278469	0.266655	0.592261	0.117385	1.37424e-05	0.673132	0.0459996	4.28699e-05	0.519583	8.67998e-09	0.00205058	0.379375	4.80287e-15	4.52663e-15	0.00724863	1.50538e-20	0.0560135	0.278659	0.124901	0.142753	7.05852e-05	1.08248e-05	4.75879e-05	0.428012	9.72354e-05	0.00043727	2.53878e-05	0.00489788	0.0257396	0.323375	0.0264738	0.0174324	1.02778e-05	0.0552655	0.277148	1.68142e-05	0.302309	1	0.0710494	3.27027e-08	0.00146462
Mouse	1.25183e-06	1.58566e-05	0.0540541	0.00326501	1.09571e-09	0.000431277	2.21679e-05	0.0561269	0.0313165	0.0462393	0.000464637	1.2337e-21	0.0250173	0.00169432	2.33725e-21	0.00371863	1.27721e-30	0.0015587	0.0194857	2.55485e-58	1.47833e-63	1.27447e-08	5.8072e-87	6.12686e-08	0.0319806	4.83647e-06	0.466541	6.10862e-14	3.1361e-18	1.02185e-20	0.0774406	9.37462e-19	1.86862e-08	2.28029e-12	1.68839e-05	0.000670552	0.0086715	0.000385006	9.28649e-05	1.5899e-11	2.31793e-09	0.000254242	1.03685e-17	0.0316545	0.0710494	1	4.63333e-29	3.86235e-07
Rat	1.09899e-07	2.25293e-06	0.0330579	0.00122436	0.0045056	5.82313e-24	1.08251e-05	0.000871228	9.02382e-05	0.000240337	3.76745e-48	9.36198e-26	2.69961e-08	0.00239532	6.5436e-26	3.57491e-22	2.75863e-24	0.191728	1.47725e-06	4.72024e-08	1.77191e-07	1.2187e-10	2.12264e-18	1.45367e-13	2.34895e-07	1.72738e-17	3.79236e-26	5.05901e-16	1.52224e-21	7.12486e-23	0.000633387	1.08214e-15	0.00148141	0.00240918	0.0180888	0.00299427	4.52058e-05	0.000520625	0.0010174	0.476226	7.20009e-16	2.98187e-20	0.000970062	4.54819e-10	3.27027e-08	4.63333e-29	1	0.00267003
Squirrel	0.000222816	0.0012219	0.133333	0.0215054	1.38033e-05	1.87104e-11	0.00590823	0.0326246	0.016652	0.0895618	2.54032e-11	9.37425e-05	0.000649055	0.517862	0.000284788	2.09957e-05	0.00274798	0.232454	0.0191628	6.07657e-08	5.87733e-06	0.0333568	2.39176e-10	0.00231033	0.0492979	0.0423987	1.79422e-05	0.000923571	4.27517e-05	0.0301983	0.185069	0.512795	0.705839	0.890995	0.505076	0.195971	0.200103	0.0986478	0.337483	0.220687	0.0451332	0.000111404	0.643289	0.0138414	0.00146462	3.86235e-07	0.00267003	1
